# Supplementary material for: Differential Fatigue Profile in Patients with Post-COVID Condition, Fibromyalgia, and Multiple Sclerosis
Source: J Clin Med. 2025 Feb 2;14(3):952. doi: 10.3390/jcm14030952 (PMC11818582; doi:10.3390/jcm14030952)
Supplement: Supplementary file 1 [file jcm-14-00952-s001.zip]

Archive with 1 entries (1 files):
- jcm-3447235-supplementary.pdf
